# Supplementary material for: A Panax quinquefolius-Based Preparation Prevents the Impact of 5-FU on Activity/Exploration Behaviors and Not on Cognitive Functions Mitigating Gut Microbiota and Inflammation in Mice
Source: Cancers (Basel). 2022 Sep 10;14(18):4403. doi: 10.3390/cancers14184403 (PMC9496716; doi:10.3390/cancers14184403)
Supplement: Supplementary file 1 [file cancers-14-04403-s001.zip]

Archive with 1 entries (1 files):
- cancers-1852687-supplementary.pdf
